# Supplementary material for: Interaction between Penaeid Shrimp and Fish Populations in the Gulf of Mexico: Importance of Shrimp as Forage Species
Source: PLoS One. 2016 Nov 10;11(11):e0166479. doi: 10.1371/journal.pone.0166479 (PMC5104333; doi:10.1371/journal.pone.0166479)
Supplement: S1 Table — Catch per unit effort (CPUE) of fish data collected in fall, fish data collected in spring, white shrimp data collected in August, white shrimp data collected in November, and brown shrimp data collected in May. (XLSX) [file pone.0166479.s001.xlsx]

## Sheet: Fall Fish Data
Supporting information for Fujiwara et al. (2017) Shrimp as a forage species in the Gulf of Mexico. Plos One.
Bay	Year	_FREQ_	sst	red.d	s.fl		Fall Gill Net Data
2	1986	45	0.353	0.73	0.086		Bay	2: Galveston Bay
2	1987	45	0.23	0.51	0.106			3: Matagorda Bay
2	1988	45	0.545	0.78	0.114			4: San Antonio Bay
2	1989	45	0.283	0.608	0.077			5: Aransas Bay
2	1990	45	0.173	0.319	0.099			6: Corpus Christi Bay
2	1991	45	0.157	0.431	0.052			7: Upper Laguna Madre
2	1992	45	0.323	0.682	0.074		_FREQ_	Sampling frequencies
2	1993	45	0.289	0.453	0.05		sst	Spotted Sea Trout CPUE*
2	1994	45	0.357	0.535	0.062		red.d	Red Drum CUPE*
2	1995	45	0.389	0.457	0.042		s.fl	Southern Flounder CPUE*
2	1996	45	0.603	0.546	0.07
2	1997	45	0.683	0.89	0.069		CPUE: Catch per unit effort (number of fish caught per hour)
2	1998	45	0.784	0.586	0.052
2	1999	45	0.51	0.555	0.072		For more detail, see Martinez-Andrade F. Marine Resource Monitoring Operations Manual. Texas Parks & Wildlife Department, Coastal Fisheries Division, Austin, Texas, 127p. 2015
2	2000	45	0.448	0.862	0.095
2	2001	45	0.447	0.969	0.075
2	2002	45	0.476	1.087	0.051
2	2003	45	0.406	0.586	0.033
2	2004	45	0.598	0.359	0.051
2	2005	45	0.493	0.61	0.061
2	2006	45	0.514	0.993	0.037
2	2007	45	0.485	0.786	0.042
2	2008	45	0.75	1.011	0.044
2	2009	45	0.553	0.616	0.056
2	2010	45	0.399	0.857	0.059
2	2011	45	0.379	0.812	0.125
2	2012	45	0.403	0.377	0.059
2	2013	45	0.481	0.57	0.029
3	1986	45	0.502	0.756	0.066
3	1987	45	0.427	0.765	0.102
3	1988	45	0.25	0.831	0.086
3	1989	45	0.199	0.386	0.082
3	1990	45	0.152	0.445	0.059
3	1991	45	0.465	0.591	0.073
3	1992	45	0.404	0.78	0.087
3	1993	45	0.295	0.862	0.048
3	1994	45	0.251	0.585	0.077
3	1995	45	0.288	0.505	0.072
3	1996	45	0.322	0.703	0.045
3	1997	45	0.258	1.015	0.044
3	1998	45	0.494	1.11	0.03
3	1999	45	0.278	0.4	0.12
3	2000	45	0.413	0.481	0.036
3	2001	45	0.418	0.723	0.033
3	2002	45	0.434	1.009	0.07
3	2003	45	0.44	1.017	0.031
3	2004	45	0.368	0.815	0.077
3	2005	45	0.306	0.805	0.024
3	2006	45	0.269	0.499	0.033
3	2007	45	0.37	0.509	0.015
3	2008	45	0.197	0.499	0.036
3	2009	45	0.214	0.323	0.03
3	2010	45	0.385	0.558	0.044
3	2011	45	0.271	0.579	0.089
3	2012	45	0.319	1.03	0.022
3	2013	45	0.229	0.568	0.01
4	1986	45	0.389	1.165	0.126
4	1987	45	0.275	1.042	0.144
4	1988	45	0.377	1.141	0.116
4	1989	45	0.362	1.088	0.122
4	1990	45	0.226	1.063	0.112
4	1991	45	0.416	1.312	0.086
4	1992	45	0.333	1.415	0.092
4	1993	45	0.355	1.573	0.085
4	1994	45	0.445	0.954	0.11
4	1995	45	0.491	0.655	0.078
4	1996	45	0.711	1.004	0.054
4	1997	45	0.645	0.975	0.06
4	1998	45	0.562	1.544	0.031
4	1999	45	0.326	1.018	0.111
4	2000	45	0.45	1.151	0.049
4	2001	45	0.588	1.288	0.063
4	2002	45	0.493	1.412	0.071
4	2003	45	0.51	1.328	0.077
4	2004	45	0.71	1.342	0.112
4	2005	45	0.465	1.309	0.077
4	2006	45	0.488	1.696	0.026
4	2007	45	0.488	1.112	0.032
4	2008	45	0.315	0.703	0.083
4	2009	45	0.359	1.438	0.072
4	2010	45	0.526	1.234	0.056
4	2011	45	0.537	2.532	0.091
4	2012	45	0.374	1.197	0.114
4	2013	45	0.408	1.035	0.015
5	1986	45	0.291	0.884	0.037
5	1987	45	0.307	0.615	0.065
5	1988	45	0.263	0.841	0.077
5	1989	45	0.306	0.689	0.092
5	1990	45	0.305	0.97	0.087
5	1991	45	0.27	0.936	0.075
5	1992	45	0.384	1.383	0.068
5	1993	45	0.32	1.668	0.063
5	1994	45	0.442	0.947	0.054
5	1995	45	0.443	0.863	0.057
5	1996	45	0.672	1.099	0.043
5	1997	45	0.522	1.526	0.036
5	1998	45	0.614	1.38	0.03
5	1999	45	0.487	1.313	0.084
5	2000	45	0.363	1.041	0.054
5	2001	45	0.711	0.812	0.047
5	2002	45	0.555	1.515	0.066
5	2003	45	0.45	1.452	0.041
5	2004	45	0.63	1.258	0.082
5	2005	45	0.375	1.196	0.035
5	2006	45	0.306	1.011	0.055
5	2007	45	0.412	1.239	0.014
5	2008	45	0.221	0.741	0.049
5	2009	45	0.212	1.011	0.032
5	2010	45	0.295	0.908	0.04
5	2011	45	0.276	0.95	0.101
5	2012	45	0.297	0.776	0.072
5	2013	45	0.276	0.536	0.014
6	1986	45	0.413	0.465	0.06
6	1987	45	0.526	0.403	0.069
6	1988	45	0.44	0.506	0.028
6	1989	45	0.431	0.566	0.04
6	1990	45	0.48	0.842	0.116
6	1991	45	0.655	1.47	0.086
6	1992	45	0.588	0.969	0.102
6	1993	45	0.846	0.954	0.082
6	1994	45	0.587	0.615	0.051
6	1995	45	0.439	0.59	0.052
6	1996	45	0.348	0.496	0.074
6	1997	45	0.384	0.849	0.049
6	1998	45	0.339	0.621	0.073
6	1999	45	0.429	0.659	0.041
6	2000	45	0.262	1.127	0.073
6	2001	45	0.387	0.686	0.017
6	2002	45	0.676	0.882	0.071
6	2003	45	0.31	0.782	0.046
6	2004	45	0.502	0.704	0.05
6	2005	45	0.4	0.79	0.027
6	2006	45	0.408	0.63	0.026
6	2007	45	0.41	1.069	0.038
6	2008	45	0.266	0.511	0.055
6	2009	45	0.21	0.641	0.043
6	2010	45	0.436	1.148	0.033
6	2011	45	0.468	0.929	0.072
6	2012	45	0.464	0.826	0.045
6	2013	45	0.391	0.697	0.019
7	1986	45	0.284	0.404	0.13
7	1987	45	0.184	0.314	0.028
7	1988	45	0.217	0.274	0.043
7	1989	45	0.124	0.311	0.022
7	1990	45	0.098	0.664	0.091
7	1991	45	0.367	0.558	0.11
7	1992	45	0.535	0.701	0.04
7	1993	45	0.448	0.699	0.026
7	1994	45	0.529	0.437	0.023
7	1995	45	0.405	0.308	0.016
7	1996	45	0.623	0.51	0.006
7	1997	45	0.362	0.759	0.019
7	1998	45	0.4	0.468	0.029
7	1999	45	0.386	0.486	0.014
7	2000	45	0.27	0.738	0.018
7	2001	45	0.472	0.484	0.014
7	2002	45	0.346	0.443	0.053
7	2003	45	0.504	0.578	0.015
7	2004	45	0.448	0.878	0.006
7	2005	45	0.329	0.783	0
7	2006	45	0.289	0.442	0.016
7	2007	45	0.619	0.849	0.011
7	2008	45	0.265	0.533	0.023
7	2009	45	0.176	0.504	0.013
7	2010	45	0.414	0.979	0.02
7	2011	45	0.42	0.515	0.028
7	2012	45	0.28	0.549	0.025
7	2013	45	0.327	0.409	0.039

## Sheet: Spring Fish Data
Supporting information for Fujiwara et al. (2017) Shrimp as a forage species in the Gulf of Mexico. Plos One.
Bay	Year	_FREQ_	sst	red_d	s.fl		Spring Gill Net Data
1	2014	45	0.638	2.327	0.021		Bay	2: Galveston Bay
2	1986	45	0.549	1.345	0.051			3: Matagorda Bay
2	1987	45	0.607	0.553	0.052			4: San Antonio Bay
2	1988	45	0.674	0.666	0.057			5: Aransas Bay
2	1989	45	0.551	0.66	0.055			6: Corpus Christi Bay
2	1990	45	0.488	0.531	0.043			7: Upper Laguna Madre
2	1991	45	0.504	0.257	0.049		_FREQ_	Sampling frequencies
2	1992	45	0.679	1.203	0.063		sst	Spotted Sea Trout CPUE*
2	1993	45	0.517	1.114	0.038		red.d	Red Drum CUPE*
2	1994	45	0.692	0.458	0.025		s.fl	Southern Flounder CPUE*
2	1995	45	0.734	0.674	0.022
2	1996	45	0.68	1.43	0.048		CPUE: Catch per unit effort (number of fish caught per hour)
2	1997	45	0.888	1.43	0.058
2	1998	45	0.977	1.27	0.069		For more detail, see Martinez-Andrade F. Marine Resource Monitoring Operations Manual. Texas Parks & Wildlife Department, Coastal Fisheries Division, Austin, Texas, 127p. 2015
2	1999	45	0.811	0.966	0.039
2	2000	45	0.862	0.575	0.032
2	2001	45	1.204	1.208	0.027
2	2002	45	0.989	1.229	0.036
2	2003	45	0.986	1.328	0.048
2	2004	45	0.681	0.655	0.066
2	2005	45	0.846	0.732	0.052
2	2006	45	0.613	0.556	0.034
2	2007	45	1.435	1.446	0.027
2	2008	45	0.899	1.332	0.037
2	2009	45	0.69	1.574	0.041
2	2010	45	0.679	1.731	0.032
2	2011	45	0.931	1.828	0.028
2	2012	45	0.875	1.954	0.068
2	2013	45	0.785	1.347	0.039
2	2014	45	1.035	2.041	0.025
3	1986	45	0.498	0.843	0.042
3	1987	45	0.433	0.848	0.037
3	1988	45	0.526	0.729	0.048
3	1989	45	0.517	0.583	0.029
3	1990	45	0.258	0.379	0.03
3	1991	45	0.361	0.265	0.037
3	1992	45	0.454	1.296	0.026
3	1993	45	0.636	0.849	0.02
3	1994	45	0.69	0.574	0.029
3	1995	45	0.397	0.919	0.023
3	1996	45	0.612	1.125	0.038
3	1997	45	0.839	0.645	0.033
3	1998	45	0.896	1.28	0.067
3	1999	45	0.838	0.487	0.029
3	2000	45	0.725	0.51	0.039
3	2001	45	0.955	0.7	0.034
3	2002	45	0.649	0.701	0.051
3	2003	45	0.866	1.001	0.039
3	2004	45	0.943	0.994	0.017
3	2005	45	0.834	0.733	0.033
3	2006	45	0.828	0.566	0.017
3	2007	45	0.762	0.715	0.003
3	2008	45	0.595	0.761	0.018
3	2009	45	0.529	0.61	0.01
3	2010	45	0.856	0.431	0.011
3	2011	45	0.894	0.518	0.048
3	2012	45	0.685	0.78	0.021
3	2013	45	0.549	0.794	0.007
3	2014	45	0.514	0.518	0.012
4	1986	45	0.423	0.629	0.045
4	1987	45	0.386	0.667	0.077
4	1988	45	0.496	1.112	0.043
4	1989	45	0.622	0.718	0.044
4	1990	45	0.557	0.325	0.023
4	1991	45	0.786	0.29	0.054
4	1992	45	0.386	1.311	0.019
4	1993	45	0.655	1.561	0.039
4	1994	45	0.763	1.339	0.038
4	1995	45	0.958	1.449	0.04
4	1996	45	1.353	1.999	0.026
4	1997	45	1.227	1.048	0.008
4	1998	45	1.845	1.149	0.038
4	1999	45	1.161	0.854	0.033
4	2000	45	1.311	0.578	0.06
4	2001	45	0.819	0.474	0.01
4	2002	45	1.282	1.047	0.048
4	2003	45	1.508	1.277	0.045
4	2004	45	0.907	1.054	0.03
4	2005	45	1.168	1.094	0.039
4	2006	45	0.939	1.611	0.033
4	2007	45	0.698	1.614	0.014
4	2008	45	0.81	1.258	0.025
4	2009	45	0.692	1.645	0.017
4	2010	45	0.802	1	0.014
4	2011	45	0.984	0.58	0.054
4	2012	45	1.151	1.041	0.035
4	2013	45	1.42	1.068	0.01
4	2014	45	1.06	1.137	0.024
5	1986	45	0.427	0.56	0.05
5	1987	45	0.528	0.661	0.03
5	1988	45	0.512	0.499	0.035
5	1989	45	0.589	0.7	0.039
5	1990	45	0.516	0.476	0.029
5	1991	45	0.968	0.452	0.046
5	1992	45	0.668	1.593	0.02
5	1993	45	0.592	1.223	0.024
5	1994	45	0.913	1.192	0.023
5	1995	45	0.645	0.817	0.033
5	1996	45	0.982	2.135	0.068
5	1997	45	0.931	1.648	0.027
5	1998	45	1.037	1.3	0.05
5	1999	45	1.004	0.903	0.026
5	2000	45	1.093	1.037	0.036
5	2001	45	1.163	0.993	0.029
5	2002	45	1.123	1.152	0.034
5	2003	45	0.938	0.945	0.042
5	2004	45	1.125	1.393	0.039
5	2005	45	0.765	1.068	0.025
5	2006	45	0.627	1.041	0.014
5	2007	45	0.939	1.314	0.011
5	2008	45	0.629	0.815	0.023
5	2009	45	0.44	1.336	0.037
5	2010	45	0.446	0.596	0.009
5	2011	45	0.851	0.767	0.047
5	2012	45	0.511	0.972	0.053
5	2013	45	0.686	0.765	0.014
5	2014	45	0.884	0.718	0.008
6	1986	45	1.006	0.703	0.045
6	1987	45	0.955	0.617	0.026
6	1988	45	0.816	0.569	0.036
6	1989	45	0.76	0.519	0.008
6	1990	45	1.099	1.019	0.04
6	1991	45	0.951	0.921	0.071
6	1992	45	1.303	1.157	0.04
6	1993	45	1.057	1.102	0.046
6	1994	45	0.964	0.551	0.028
6	1995	45	0.945	0.587	0.025
6	1996	45	0.836	1.453	0.027
6	1997	45	1.181	1.32	0.038
6	1998	45	1.003	1.216	0.04
6	1999	45	0.896	0.653	0.032
6	2000	45	0.629	0.76	0.038
6	2001	45	0.721	1.284	0.019
6	2002	45	1.057	0.79	0.053
6	2003	45	1.076	1.438	0.028
6	2004	45	1.043	1.417	0.032
6	2005	45	0.862	1.307	0.025
6	2006	45	1.085	0.594	0.016
6	2007	45	0.884	0.885	0.004
6	2008	45	0.806	0.845	0.022
6	2009	45	0.773	0.862	0.012
6	2010	45	0.835	0.94	0.025
6	2011	45	0.809	0.775	0.041
6	2012	45	1.022	1.155	0.018
6	2013	45	1.041	0.455	0.009
6	2014	45	1.03	0.818	0.018
7	1986	45	0.434	0.289	0.074
7	1987	45	0.389	0.431	0.06
7	1988	45	0.4	0.556	0.047
7	1989	45	0.405	0.355	0.008
7	1990	45	0.212	0.235	0.012
7	1991	45	0.556	0.343	0.141
7	1992	45	0.602	0.717	0.014
7	1993	45	0.514	0.633	0.005
7	1994	45	0.828	0.765	0.016
7	1995	45	0.628	0.396	0.012
7	1996	45	0.511	0.545	0.007
7	1997	45	0.734	0.36	0.025
7	1998	45	0.728	0.862	0.011
7	1999	45	0.899	0.564	0.012
7	2000	45	0.791	0.548	0.018
7	2001	45	0.852	0.755	0.018
7	2002	45	0.557	0.476	0.023
7	2003	45	0.661	0.381	0.009
7	2004	45	0.881	0.689	0.009
7	2005	45	0.85	0.882	0.003
7	2006	45	0.832	0.83	0.008
7	2007	45	0.653	0.497	0.002
7	2008	45	0.687	0.575	0.048
7	2009	45	0.682	0.737	0.019
7	2010	45	0.688	0.581	0.01
7	2011	45	1.298	0.68	0.022
7	2012	45	1.035	0.599	0.035
7	2013	45	0.927	0.9	0.017
7	2014	45	1.084	0.522	0.007

## Sheet: May Brown Shrimp
Supporting information for Fujiwara et al. (2017) Shrimp as a forage species in the Gulf of Mexico. Plos One.
Bay	Year	_FREQ_	CPUE
2	1986	20	75.1497		Brown Shrimp Bay Trawl Data in May
2	1987	20	155.389		Bay	2: Galveston Bay
2	1988	20	170.06			3: Matagorda Bay
2	1989	20	153.593			4: San Antonio Bay
2	1990	20	111.078			5: Aransas Bay
2	1991	20	20.6587			6: Corpus Christi Bay
2	1992	20	7.48503			7: Upper Laguna Madre
2	1993	20	52.994		_FREQ_	Sampling frequencies
2	1994	20	26.0479		CPUE: Catch per unit effort (number of fish caught per hour)
2	1995	20	20.9581
2	1996	20	15.2695		For more detail, see Martinez-Andrade F. Marine Resource Monitoring Operations Manual. Texas Parks & Wildlife Department, Coastal Fisheries Division, Austin, Texas, 127p. 2015
2	1997	20	20.0599
2	1998	20	58.6826
2	1999	20	47.006
2	2000	20	263.174
2	2001	20	255.09
2	2002	20	160.778
2	2003	20	110.18
2	2004	20	47.3054
2	2005	20	32.0359
2	2006	20	76.9461
2	2007	20	202.096
2	2008	20	45.8084
2	2009	20	58.3832
2	2010	20	6.88623
2	2011	20	19.1617
2	2012	20	44.9102
2	2013	20	152.994
2	2014	20	7.78443
3	1986	20	157.186
3	1987	20	133.234
3	1988	20	70.0599
3	1989	20	317.365
3	1990	20	185.629
3	1991	20	101.497
3	1992	20	76.9461
3	1993	20	105.988
3	1994	20	458.683
3	1995	20	220.359
3	1996	20	38.3234
3	1997	20	75.1497
3	1998	20	76.9461
3	1999	20	49.4012
3	2000	20	354.79
3	2001	20	67.6647
3	2002	20	182.934
3	2003	20	61.976
3	2004	20	170.06
3	2005	20	122.455
3	2006	20	137.126
3	2007	20	176.048
3	2008	20	84.4311
3	2009	20	51.1976
3	2010	20	13.7725
3	2011	20	5.68862
3	2012	20	132.335
3	2013	20	23.3533
3	2014	20	22.1557
4	1986	20	443.713
4	1987	20	874.251
4	1988	20	887.425
4	1989	20	1084.13
4	1990	20	383.533
4	1991	20	303.892
4	1992	20	103.293
4	1993	20	236.826
4	1994	20	652.096
4	1995	20	662.575
4	1996	20	90.4192
4	1997	20	109.88
4	1998	20	164.671
4	1999	20	30.8383
4	2000	20	62.2754
4	2001	20	263.174
4	2002	20	258.383
4	2003	20	1147.6
4	2004	20	810.778
4	2005	20	720.958
4	2006	20	439.82
4	2007	20	2369.16
4	2008	20	981.737
4	2009	20	644.611
4	2010	20	1395.81
4	2011	20	1117.66
4	2012	20	518.563
4	2013	20	499.401
4	2014	20	106.587
5	1986	20	655.689
5	1987	20	429.94
5	1988	20	488.323
5	1989	20	844.91
5	1990	20	343.413
5	1991	20	773.054
5	1992	20	202.695
5	1993	20	307.186
5	1994	20	98.8024
5	1995	20	952.695
5	1996	20	557.186
5	1997	20	468.563
5	1998	20	124.251
5	1999	20	45.509
5	2000	20	69.4611
5	2001	20	837.126
5	2002	20	161.078
5	2003	20	103.593
5	2004	20	54.7904
5	2005	20	155.689
5	2006	20	97.6048
5	2007	20	779.341
5	2008	20	37.7246
5	2009	20	608.683
5	2010	20	1347.31
5	2011	20	274.551
5	2012	20	107.485
5	2013	20	79.0419
5	2014	20	145.509
6	1986	20	120.359
6	1987	20	549.701
6	1988	20	45.8084
6	1989	20	69.1617
6	1990	20	150.299
6	1991	20	166.168
6	1992	20	265.868
6	1993	20	91.9162
6	1994	20	24.8503
6	1995	20	92.2156
6	1996	20	105.09
6	1997	20	76.3473
6	1998	20	243.413
6	1999	20	5.68862
6	2000	20	32.3353
6	2001	20	61.976
6	2002	20	570.06
6	2003	20	35.3293
6	2004	20	23.0539
6	2005	20	59.8802
6	2006	20	29.3413
6	2007	20	26.6467
6	2008	20	38.6228
6	2009	20	44.3114
6	2010	20	608.383
6	2011	20	59.2814
6	2012	20	74.8503
6	2013	20	45.8084
6	2014	20	215.868
7	1986	10	20.3593
7	1987	10	20.3593
7	1988	10	23.3533
7	1989	10	3.59281
7	1990	10	79.6407
7	1991	10	112.575
7	1992	10	44.3114
7	1993	10	9.58084
7	1994	10	59.8802
7	1995	10	65.2695
7	1996	10	58.6826
7	1997	10	91.6168
7	1998	10	94.6108
7	1999	10	52.6946
7	2000	10	104.192
7	2001	10	17.3653
7	2002	10	27.5449
7	2003	10	133.533
7	2004	10	65.2695
7	2005	10	26.3473
7	2006	10	65.8683
7	2007	10	44.3114
7	2008	10	131.737
7	2009	10	41.9162
7	2010	10	104.192
7	2011	10	51.497
7	2012	10	23.9521
7	2013	10	70.6587
7	2014	10	63.4731

## Sheet: August White Shrimp
Supporting information for Fujiwara et al. (2017) Shrimp as a forage species in the Gulf of Mexico. Plos One.
Bay	Year	_FREQ_	CPUE
2	1986	20	79.3413		White Shrimp Bay Trawl Data in August
2	1987	20	193.114		Bay	2: Galveston Bay
2	1988	20	22.1557			3: Matagorda Bay
2	1989	20	32.6347			4: San Antonio Bay
2	1990	20	11.0778			5: Aransas Bay
2	1991	20	7.78443			6: Corpus Christi Bay
2	1992	20	30.5389			7: Upper Laguna Madre
2	1993	20	166.168		_FREQ_	Sampling frequencies
2	1994	20	12.2754		CPUE: Catch per unit effort (number of fish caught per hour)
2	1995	20	53.8922
2	1996	20	16.7665		For more detail, see Martinez-Andrade F. Marine Resource Monitoring Operations Manual. Texas Parks & Wildlife Department, Coastal Fisheries Division, Austin, Texas, 127p. 2015
2	1997	20	23.9521
2	1998	20	11.976
2	1999	20	69.7605
2	2000	20	14.9701
2	2001	20	23.6527
2	2002	20	91.9162
2	2003	20	11.6766
2	2004	20	108.383
2	2005	20	12.8743
2	2006	20	46.1078
2	2007	20	166.766
2	2008	20	55.0898
2	2009	20	37.1257
2	2010	20	103.892
2	2011	20	59.5808
2	2012	20	160.778
2	2013	20	119.162
3	1986	20	145.21
3	1987	20	69.4611
3	1988	20	26.6467
3	1989	20	8.08383
3	1990	20	77.2455
3	1991	20	7.18563
3	1992	20	101.198
3	1993	20	69.7605
3	1994	20	12.2754
3	1995	20	61.6766
3	1996	20	23.6527
3	1997	20	44.012
3	1998	20	10.1796
3	1999	20	34.4311
3	2000	20	12.8743
3	2001	20	46.7066
3	2002	20	72.1557
3	2003	20	14.6707
3	2004	20	34.1317
3	2005	20	70.9581
3	2006	20	19.1617
3	2007	20	302.994
3	2008	20	63.7725
3	2009	20	48.8024
3	2010	20	20.3593
3	2011	20	20.3593
3	2012	20	20.9581
3	2013	20	2.69461
4	1986	20	31.4371
4	1987	20	246.108
4	1988	20	236.228
4	1989	20	40.1198
4	1990	20	129.94
4	1991	20	29.9401
4	1992	20	32.6347
4	1993	20	83.2335
4	1994	20	49.4012
4	1995	20	48.8024
4	1996	20	46.1078
4	1997	20	25.7485
4	1998	20	88.6228
4	1999	20	14.0719
4	2000	20	12.8743
4	2001	20	72.4551
4	2002	20	103.593
4	2003	20	122.156
4	2004	20	172.156
4	2005	20	73.6527
4	2006	20	42.515
4	2007	20	487.425
4	2008	20	63.7725
4	2009	20	26.9461
4	2010	20	101.497
4	2011	20	4.19162
4	2012	20	68.8623
4	2013	20	52.6946
5	1986	20	52.0958
5	1987	20	31.7365
5	1988	20	5.08982
5	1989	20	3.89222
5	1990	20	21.8563
5	1991	20	22.1557
5	1992	20	38.6228
5	1993	20	58.3832
5	1994	20	1.49701
5	1995	20	10.7784
5	1996	20	16.7665
5	1997	20	18.5629
5	1998	20	1.1976
5	1999	20	3.29341
5	2000	20	10.479
5	2001	20	3.89222
5	2002	20	26.0479
5	2003	20	91.6168
5	2004	20	73.3533
5	2005	20	68.5629
5	2006	20	9.28144
5	2007	20	805.389
5	2008	20	44.6108
5	2009	20	29.0419
5	2010	20	41.6168
5	2011	20	12.2754
5	2012	20	9.88024
5	2013	20	11.3772
6	1986	20	20.0599
6	1987	20	61.3772
6	1988	20	2.69461
6	1989	20	13.1737
6	1990	20	10.7784
6	1991	20	17.3653
6	1992	20	7.48503
6	1993	20	59.5808
6	1994	20	11.0778
6	1995	20	1.49701
6	1996	20	5.08982
6	1997	20	3.89222
6	1998	20	2.39521
6	1999	20	117.665
6	2000	20	6.58683
6	2001	20	9.28144
6	2002	20	2.99401
6	2003	20	1.1976
6	2004	20	0.898204
6	2005	20	19.4611
6	2006	20	8.68263
6	2007	20	34.4311
6	2008	20	35.0299
6	2009	20	6.28743
6	2010	20	0.299401
6	2011	20	1.79641
6	2012	20	143.114
6	2013	20	0.598802
7	1986	10	1.79641
7	1987	10	2.39521
7	1988	10	0.598802
7	1989	10	1.79641
7	1990	10	22.7545
7	1991	10	0.598802
7	1992	10	13.7725
7	1993	10	20.3593
7	1994	10	15.5689
7	1995	10	2.99401
7	1996	10	0
7	1997	10	8.38323
7	1998	10	1.1976
7	1999	10	0
7	2000	10	2.39521
7	2001	10	17.3653
7	2002	10	2.99401
7	2003	10	4.79042
7	2004	10	33.5329
7	2005	10	2.99401
7	2006	10	17.9641
7	2007	10	6.58683
7	2008	10	12.5749
7	2009	10	6.58683
7	2010	10	2.99401
7	2011	10	18.5629
7	2012	10	23.3533
7	2013	10	26.9461

## Sheet: November White Shrimp
Supporting information for Fujiwara et al. (2017) Shrimp as a forage species in the Gulf of Mexico. Plos One.
Bay	Year	_FREQ_	CPUE		White Shrimp Bay Trawl Data in November
2	1986	20	47.006		Bay	2: Galveston Bay
2	1987	20	41.3174			3: Matagorda Bay
2	1988	20	161.078			4: San Antonio Bay
2	1989	20	135.03			5: Aransas Bay
2	1990	20	31.7365			6: Corpus Christi Bay
2	1991	20	730.838			7: Upper Laguna Madre
2	1992	20	144.311		_FREQ_	Sampling frequencies
2	1993	20	40.7186		CPUE: Catch per unit effort (number of fish caught per hour)
2	1994	20	524.551
2	1995	20	155.389		For more detail, see Martinez-Andrade F. Marine Resource Monitoring Operations Manual. Texas Parks & Wildlife Department, Coastal Fisheries Division, Austin, Texas, 127p. 2015
2	1996	20	31.7365
2	1997	20	124.251
2	1998	20	165.269
2	1999	20	17.0659
2	2000	20	150.299
2	2001	20	55.3892
2	2002	20	205.09
2	2003	20	127.844
2	2004	20	193.114
2	2005	20	47.9042
2	2006	20	73.3533
2	2007	20	218.862
2	2008	20	117.964
2	2009	20	112.575
2	2010	20	108.383
2	2011	20	7.48503
2	2012	20	83.8323
2	2013	20	40.7186
3	1986	20	12.2754
3	1987	20	2.09581
3	1988	20	80.2395
3	1989	20	30.8383
3	1990	20	36.8263
3	1991	20	44.012
3	1992	20	58.3832
3	1993	20	20.9581
3	1994	20	31.7365
3	1995	20	29.9401
3	1996	20	34.7305
3	1997	20	92.8144
3	1998	20	108.982
3	1999	20	9.58084
3	2000	20	16.7665
3	2001	20	70.6587
3	2002	20	183.234
3	2003	20	50
3	2004	20	73.0539
3	2005	20	42.2156
3	2006	20	76.0479
3	2007	20	42.2156
3	2008	20	44.9102
3	2009	20	42.2156
3	2010	20	44.012
3	2011	20	1.49701
3	2012	20	4.49102
3	2013	20	14.6707
4	1986	20	16.1677
4	1987	20	32.3353
4	1988	20	109.88
4	1989	20	114.97
4	1990	20	101.497
4	1991	20	50
4	1992	20	39.8204
4	1993	20	23.3533
4	1994	20	129.042
4	1995	20	47.3054
4	1996	20	38.9222
4	1997	20	200.299
4	1998	20	97.9042
4	1999	20	41.9162
4	2000	20	12.5749
4	2001	20	65.2695
4	2002	20	127.246
4	2003	20	59.8802
4	2004	20	85.3293
4	2005	20	63.1737
4	2006	20	29.6407
4	2007	20	93.4132
4	2008	20	43.1138
4	2009	20	16.1677
4	2010	20	204.192
4	2011	20	31.4371
4	2012	20	5.68862
4	2013	20	11.6766
5	1986	20	13.1737
5	1987	20	11.3772
5	1988	20	93.1138
5	1989	20	24.2515
5	1990	20	37.1257
5	1991	20	165.269
5	1992	20	111.677
5	1993	20	32.3353
5	1994	20	5.98802
5	1995	20	20.9581
5	1996	20	1.1976
5	1997	20	110.778
5	1998	20	97.006
5	1999	20	7.78443
5	2000	20	14.0719
5	2001	20	41.018
5	2002	20	230.24
5	2003	20	37.7246
5	2004	20	93.4132
5	2005	20	8.08383
5	2006	20	105.988
5	2007	20	373.952
5	2008	20	13.4731
5	2009	20	3.59281
5	2010	20	69.1617
5	2011	20	8.08383
5	2012	20	2.99401
5	2013	20	35.0299
6	1986	20	13.7725
6	1987	20	37.7246
6	1988	20	40.4192
6	1989	20	22.4551
6	1990	20	83.8323
6	1991	20	207.186
6	1992	20	5.38922
6	1993	20	26.6467
6	1994	20	31.4371
6	1995	20	3.29341
6	1996	20	1.79641
6	1997	20	1.79641
6	1998	20	24.2515
6	1999	20	8.98204
6	2000	20	5.08982
6	2001	20	2.99401
6	2002	20	27.5449
6	2003	20	15.2695
6	2004	20	2.39521
6	2005	20	0.898204
6	2006	20	1.1976
6	2007	20	418.563
6	2008	20	8.08383
6	2009	20	0.598802
6	2010	20	5.38922
6	2011	20	1.1976
6	2012	20	0.299401
6	2013	20	0.598802
7	1986	10	13.1737
7	1987	10	9.58084
7	1988	10	11.3772
7	1989	10	10.1796
7	1990	10	78.4431
7	1991	10	117.365
7	1992	10	5.98802
7	1993	10	22.1557
7	1994	10	11.3772
7	1995	10	19.1617
7	1996	10	23.3533
7	1997	10	1.1976
7	1998	10	5.38922
7	1999	10	13.1737
7	2000	10	2.39521
7	2001	10	35.3293
7	2002	10	9.58084
7	2003	10	26.3473
7	2004	10	47.3054
7	2005	10	34.1317
7	2006	10	13.7725
7	2007	10	19.7605
7	2008	10	9.58084
7	2009	10	5.38922
7	2010	10	19.7605
7	2011	10	3.59281
7	2012	10	8.38323
7	2013	10	1.79641
